# Supplementary material for: Sensitivity of Intra- and Intermolecular Interactions of Benzo[h]quinoline from Car–Parrinello Molecular Dynamics and Electronic Structure Inspection
Source: Int J Mol Sci. 2021 May 14;22(10):5220. doi: 10.3390/ijms22105220 (PMC8156133; doi:10.3390/ijms22105220)
Supplement: Supplementary file 1 [file ijms-22-05220-s001.zip]

Archive with 1 entries (1 files):
- ijms-1205149-supplementary.pdf
